# Supplementary material for: NOVA-dependent regulation of cryptic NMD exons controls synaptic protein levels after seizure
Source: eLife. 2013 Jan 22;2:e00178. doi: 10.7554/eLife.00178 (PMC3552424; doi:10.7554/eLife.00178)
Supplement: Supplementary file 1. — Targets were grouped according to their biological process and molecular function. Calculated delta I (ΔI) was listed for both the hippocampus (Hp) and cortex (Ctx) at 4 hr and 24 hr time points. ΔI from exon junction arrays are listed; other exons were empirically examined. Total fold change (TFC) of transcript level was calculated as the signal from status epilepticus divided by the signal of sham in the hippocampus. Alternative splice (AS) type is also listed, with abbreviations as follows: CASS: cassette exon; ALT5: alternative 5′ splice sites; ALT3: alternative 3′ splice sites; MUTX: mutually exclusive exons; IRET: retained intron; APA3: alternative polyA usage coupled with 3′ splice site selection; ALTP: alternative promoter; TACA: tandem cassette exons. DOI: http://dx.doi.org/10.7554/eLife.00178.028 [file elife00178s002.xlsx]

## Sheet: pilo splicing changes
Exon No.	Gene Symbol	Gene ID	chrom	AS region start	AS region end	AS exon start	AS exon end	strand	AS type*	Nova target	DI (array)	Ditest (array)	DI_Hp_4h	DI_Hp_24h	DI_Ctx_4h	DI_Ctx_24h	EexF	EexR
1	Sfrs10	20462	chr16	22255057	22266004	22259059	22259334	-	CASS		0.35	113.72	0.287608	0.0572004	0.245346	0.00723085	CCCGGAGTCATGAGCGACA	CCCCGATCCGTGAGCACTT
2	Acd	497652	chr8	108223904	108224258	108223904	108224060	-	ALT3		0.29	64.11	0.246199	0.011996	0.174992	0.0100938	CGCTTTAACCTGCTGCCCA	TTCTCTGCACATCTGAATCCTGATT
3	Rapgef6	192786	chr11	54504740	54512785	54507772	54508074	+	CASS	Yes	0.4	52.37	0.441672	0.0856171	0.387662	0.0711943	TTCCAGTACAGACAAGGGCTTGAT	CTCCAACACTCTGTCCAAAGGCTA
4	Ccnt2	72949	chr1	129694418	129696130	129694418	129694773	+	ALT5		0.29	35.05	0.314194	0.0399713	0.303539	0.0045837	CAAGCAAGGATTTGGCACAGA	GGTTTGTACTGAAGACAGAAGGTCGT
5	Acd	497652	chr8	108224182	108224739	108224347	108224430	-	MUTX/ALT3		0.22	34.35	0.103238	-0.0232831	0.0727362	-0.0365579	GTTCAGGTGGCTCAGGACCAT	GGGCAGCAGGTTAAAGCGAT
6	Alkbh6	233065	chr7	31097256	31097726	31097525	31097726	+	ALT3		0.22	28.39	0.169072	0.0275989	0.142155	-0.00350513	GTCCTTGTGAACCAGTATCTGCCT	GGTGCTGACAGTTGGGTAGTACAGT
7	Mast4	328329	chr13	103541461	103548817	103544136	103544336	-	CASS		0.25	24.53	0.148785	0.0908506	0.228556	0.052655	CAGCCAGCACCATCAGCAGTT	GAGTGTGGGGACATTGGGCTT
8	Prom1	19126	chr5	44447117	44454423	44449865	44449891	-	CASS		0.27	20.41	0.121496	-0.0658362	0.119385	0.00219362	TTGACATCTCAGTTGATTCCAAGGA	CCAGAGGCATGAGGATAATGAACA
9	Znhit3	448850	chr11	84727713	84729632	84727713	84727885	-	ALT3		0.2	18.31	0.107726	0.0089763	0.0797139	0	CTGTTCGGTCCCCTGTTTTCA	GCCCTGCTCTTCTCTTCTCAACA
10	Fhod1	234686	chr8	107858587	107860461	107860137	107860160	-	CASS		-0.24	-13.77	-0.0564405	-0.126975	0.0271733	-0.201248	CCTCAGTGAACCTCTTTCCTACCA	GCCTGCTTCTCCGTCTCTGCT
11	Prpf18	67229	chr2	4566615	4569364	4569143	4569169	-	CASS		-0.2	-14.32	-0.209845	-0.160237	-0.15658	-0.0746946	AACTGGCGAGAAAAGAAGAGGAA	CCTCTGCTAGTTCAAGTTCCAGCA
12	Alg3	208624	chr16	20608815	20610817	20609060	20609159	-	CASS		-0.2	-19.87	-0.221974	-0.0490131	-0.12751	0.0385294	GCATCACCTTCTGGGTCATTCA	CAGTAGCATAGAATAGCCCCGTAAA
13	Abcd4	19300	chr12	85953275	85953846	85953275	85953400	-	ALT3		-0.21	-23.27	-0.208572	-0.0886268	-0.155275	-0.100922	CATTTCCCCCTTCACTCTTACCTACT	CCATGGTCCCCACGATGAA
14	Gtpbp3	70359	chr8	74014234	74015108	74014794	74014866	+	CASS		-0.24	-24.2	-0.107224	0.0246252	-0.0593419	0.0673811	CAGGGCTGGGCAAAGACTCT	ACGCCTAGCATCTCGCAGGT
15	Akap8l	54194	chr17	32469948	32471641	32469948	32471641	-	IRET		-0.23	-42.47	-0.0848019	-0.0350932	-0.110049	-0.0652515	CAGCGAGACCGTATGGTGGA	CATAGAAGGTCCGGTATTTGCAGA
16	Stard5	170460	chr7	90780525	90781772	90781246	90781295	+	CASS		-0.21	-47.86	-0.0630356	-0.00010109	-0.0920519	0.0555881	CGTCGGGCTGGAAGAAGTGT	TATCATCCCACTTCTCCCGGA
17	Il1rap	16180	chr16	26712203	26725350	26714787	26716652	+	APA3		0.32	258.21	0.30*	0.27*	0.23*	0.25*	GTTTGGATACAAGCTGTGCATCTT	TCGGCTCCTCTGAATGAAATCA
18	Rcan1	54720	chr16	92400141	92466391	92400141	92400322	-	ALTP		0.53	161.24	0.70*	0.58*	0.57*	0.36*	CATCGCCTGCCACCTGGA	CCTTGTCATATGTTCTGAAGAGGGA
19	Sgk	20393	chr10	21689255	21714631	21714501	21714631	+	ALTP		0.23	57.34	0.18*	0.11*	0.17*	0.09*	ACCAAGCCGGACCCAAGAA	CGTTCAGGCCCATCCTTCTCT
20	Dlgap2	244310	chr8	14257972	14382188	14381734	14382188	+	ALTP		0.25	45.52	0.27*	0.01	0.22*	0.01	TGCATCTTACCAGACAGGAACACA	CTCTCCACAAAGGGTGCACTGA
21	Prkacb	18749	chr3	146420732	146433480	146432898	146433225	-	ALTP		0.21	45.23	0.19*	-0.11*	0.12*	-0.12*	GCTGTCGTTCCTCGCTGGAT	TCTTTGGCTTTGGCTAGAAACTCTT
22	Mga	29808	chr2	119698287	119723082	119723041	119723082	+	ALTP		0.31	15.25	0.08*	0.06*	0.04*	-0.03	ATGGTTCACGGCTCCTGGA	CCATGATTCCAGTGAGAAATTCAGTA
23	Slc25a25	227731	chr2	32279314	32286639	32279314	32279586	-	ALTP		0.35	5.05	0.36*	0.03	0.20*	-0.01	GGTCGGACCTGCAGAACAGTT	TCAAAGTCCAGTTGCCCATCAA
24	Atp2b1 (Ea35)	67972	chr10	98481349	98485478	98481912	98482065	+	CASS	Yes	N/A	N/A	-0.21	-0.3	-0.26	-	CGAAAGGGAGTTGCGGCG	GGGCGTCGTCTTCAGCATCAG
25	Bdnf	12064	chr2	109516054	109567200	109533720	109534066	+	ALTP		N/A	N/A	-0.38	-0.31	-0.3	-	CTCCGGGTTGGTATACTGGGTT	CCGTGGACGTTTACTTCTTTCAT
26	Camk2g (13a)	12325	chr14	21563826	21574924	21565014	21567073	-	TACA	Yes	N/A	N/A	-0.14	-0.1	-0.07	-	AAGGGTGCCATCCTCACAACC	CGGGTCACAAATCTTCGTGTAGG
27	Camk2g (14)	12325	chr14	21565014	21574924	21567041	21567073	-	CASS	Yes	N/A	N/A	-0.21	-0.1	-0.11	-
2	Catna2	12386	chr6	76831631	76865862	76852281	76852424	-	CASS	Yes	N/A	N/A	0.06	0.1	0.05	-	CAGGATTTATTAGCCTACCTTCAGCG	CACCGTGAGGACAACAGCATTC
29	Cask	12361	chrX	13163970	13177582	13173812	13173829	-	CASS		N/A	N/A	-	0.1	-	-	CCGCACTCAGTCTTCGTCCTGTG	TTTTCCAGTTTACCCTGCCACCAG
30	Clasp1	76707	chr1	120457588	120467576	120457588	120467576	+	CASS	Yes	N/A	N/A	-	-0.09	-0.04	-0.07	GGACCTCACCCACCAACTGTTCC	TGGCTTCTGTAACTCCACGCAAAG
31	Chl1 (E7)	12661	chr6	103615805	103618842	103616914	103616961	+	CASS	Yes	N/A	N/A	-	0.24	-	0.14	TCGGAATGATTACTGTTGCTTCGC	TCACTACCTGGTTTGCTCCACTGG
32	Chl1 (E14)	12661	chr6	103661061	103665393	103664439	103664600	+	CASS	Yes	N/A	N/A	-	-0.23	-0.04	-0.27	TGGCATCTCTCCAACCTCAACTC	GCACACATCAGTCCAATAAACCAG
33	Hmga1	15361	chr17	27696478	27697956	27696478	27696648	+	ALT5		N/A	N/A	-	0.14	-	0.15	CCCCACACATAGAGAAGGAGAA	GTCTCTTCGGAGTTGGCACTT
34	Src	20779	chr2	157284270	157288544	157284579	157284596	+	CASS		N/A	N/A	-0.07	-0.08	-0.03	-0.04	AGGCTTCAACTCCTCGGACA	ATCTTGCCAAAGTACCACTCCT
35	Cltb	74325	chr13	54694946	54700194	54698387	54698440	-	CASS		N/A	N/A	-	-0.14	-	-0.14	ACCGAACAGGAGTGGCGGGAG	GGGGTCTCCTCCTTGGATTCT
	*CASS: cassette exon; ALT5: alternative 5' splice sites; ALT3: alternative 3' splice sites; MUTX: mutually exclusive exons; IRET: retained intron; APA3: alternative polyA usage coupled with 3' splice site selection; ALTP: alternative promoter; TACA: tandem cassette exons
